# Supplementary material for: Relationship between Health Counselor Characteristics and Counseling Impact on Individuals at High-Risk for Lifestyle-Related Disease: Sub-Analysis of the J-HARP Cluster-Randomized Controlled Trial
Source: Int J Environ Res Public Health. 2022 May 24;19(11):6375. doi: 10.3390/ijerph19116375 (PMC9179978; doi:10.3390/ijerph19116375)
Supplement: Supplementary file 1 [file ijerph-19-06375-s001.zip]

Archive with 1 entries (1 files):
- ijerph-1685319-supplementary.pdf
